# Supplementary material for: Chemical constituents and phytochemical properties of floral maize pollen
Source: PLoS One. 2021 Feb 24;16(2):e0247327. doi: 10.1371/journal.pone.0247327 (PMC7906078; doi:10.1371/journal.pone.0247327)
Supplement: S1 Data — (XLSX) [file pone.0247327.s001.xlsx]

## Sheet: Supporting Information
Proximate composition of floral maize pollen
Proximate composition (%)
Sample (n=5)	Moisture	Ash	Crude fibers	Crude fat	Crude protein	Carbohydrate
S1	15.1	5	8.6	0.65	20.1394	50.5106
S2	29.8	5.15	9.8	0.6	13.1344	41.5067
S3	26.5	4.8761	11	0.6	14.8856	42.1383
S4	25.1	5.02	9.4	0.7	17.5125	42.2675
S5	20.4	4.83	9	0.55	20.1394	45.0726
Mean	23.38	4.97863	9.56	0.62	17.1623	44.2991
S.D.	5.73	0.113983	0.920869	0.0570088	3.13273	3.73
Total phenolic content (TPC), Total flavonoid content (TFC) and Antioxidant activity (AA) of floral pollen
Sample (n=5)	Total Phenolic content (TPC), mg GAE 100 g-1	Total flavonoid content (TFC), mg QE 100 g-1	Total Antooxidant Activity (TAA), mg/mL
S1	741.94	1770.1	9.39
S2	780	1721	9.39
S3	843.38	1678.03	10.41
S4	772.8	1680	11.81
S5	777	1685	11.68
Mean	783.024	1706.83	10.54
S.D.	37.01	39.4643	1.18

## Sheet: PCA_HID
	-0.651112	1.06405	1.15905	-0.404614	2.24174	0.881171	4.28481	-0.953152
	0.749031	1.70777	-1.00914	0.0131038	1.26165	3.78623	-2.54311	-0.746844
	-2.43821	-0.382268	0.0570103	0.742583	-2.61187	0.894951	0.519255	3.81872
	-0.966711	-1.49375	-0.546091	-0.631373	2.6456	-0.970079	0.359938	3.35618
	3.307	-0.895804	0.339172	0.280301	1.77063	-3.34218	-2.1154	-0.234764
					-2.61984	-1.55331	0.857814	-1.75185

## Sheet: PCA1_HID
	-0.713257	1.16561	1.26968	-0.443233	2.4557	0.965275	4.69377	-1.04413
	0.820522	1.87077	-1.10546	0.0143544	1.38207	4.14761	-2.78583	-0.818126
	-2.67093	-0.418754	0.0624517	0.813459	-2.86116	0.980369	0.568816	4.1832
	-1.05898	-1.63632	-0.598213	-0.691635	2.89811	-1.06267	0.394293	3.67651
	0	0	0	0	1.93962	-3.66117	-2.31731	-0.257172
	3.62264	-0.981305	0.371544	0.307054	-2.86989	-1.70157	0.939688	-1.91905

## Sheet: PCA2_HID
	-0.651112	1.06405	1.15905	-0.404614	2.24174	0.881171	4.28481	-0.953152
	0.749031	1.70777	-1.00914	0.0131038	1.26165	3.78623	-2.54311	-0.746844
	-2.43821	-0.382268	0.0570103	0.742583	-2.61187	0.894951	0.519255	3.81872
	-0.966711	-1.49375	-0.546091	-0.631373	2.6456	-0.970079	0.359938	3.35618
	3.307	-0.895804	0.339172	0.280301	1.77063	-3.34218	-2.1154	-0.234764
					-2.61984	-1.55331	0.857814	-1.75185
